# Supplementary material for: Atlantic Oceanic Squids in the “Grey Speciation Zone”
Source: Integr Comp Biol. 2023 Aug 21;63(6):1214–25. doi: 10.1093/icb/icad116 (PMC10755182; doi:10.1093/icb/icad116)
Supplement: icad116_Supplemental_Files [file icad116_supplemental_files.zip]

Archive with 2 entries (2 files):
- icb-2023-0076-File004.xlsx
- icb-2023-0076-File005.pdf
