# Supplementary material for: Atlantic Oceanic Squids in the “Grey Speciation Zone”
Source: Integr Comp Biol. 2023 Aug 21;63(6):1214–25. doi: 10.1093/icb/icad116 (PMC10755182; doi:10.1093/icb/icad116)
Supplement: icad116_Supplemental_Files [file icad116_supplemental_files.zip › icb-2023-0076-File004.xlsx]

## Sheet: Hoja1
Table S1. Sample locality and GenBank Accession numbers, coordinates are provided when available. Species identifications of unidentified GenBank sequences were based on the identification of identified sequences. When more than a species name were applied, both are provided. Voucher and SRA GenBank accession numbers are only provided for samples originally sequenced for this work.
			GenBank Accession Codes
Sample	Locality	Voucher Accession Code	cox1	12S	Mitogenome	18S	SRA	References
Order Bathyteuthida Lindgren 2010
Family Chtenopterigidae Grimpe 1922
Genus Chtenopteryx Appellöf 1890
Chtenopteryx canariensis Salcedo-Vargas and Guerrero-Kommritz 2000
CEP249	North Atlantic Ocean. 7.1539 ºN, 23.9714 ºW	ICMC000267	N/A	OQ750412	OQ813745, OQ873543, OQ946609	OQ747078	SRR24093510	This work
MK033741	Canary Islands. North Atlantic Ocean		MK033741	No data	No data	No data	No data	Escánez et al. (2018)
MK033742	Canary Islands. North Atlantic Ocean		MK033742	No data	No data	No data	No data	Escánez et al. (2018)
MK033743	Canary Islands. North Atlantic Ocean		MK033743	No data	No data	No data	No data	Escánez et al. (2018)
SW Atlantic Ocean	South Atlantic Ocean. 13.16 ºS 0.32 ºW		GU145076	No data	No data	No data	No data	Unpublished
Chtenopteryx cf. canariensis
100170	Atlantic Ocean, 3.23°S, 28.43°W		N/A	N/A	MW255568	MW233764	SRR14069308	Fernández-Álvarez et al. (2022)
Chtenopteryx sicula (Verany 1851) s.s.								This work
CEP333	South-Western Mediterranean Sea. 36.0033 ºN, 3.9624 ºW		N/A	N/A	OQ813746, OQ873544, OQ928058, OQ946610	OQ747077	SRR24093518	This work
CEP244	Atlantic Ocean. 18.1177 ºN, 20.1967 ºW	ICMC000262	OQ755016	OQ750413	No data	No data	No data	This work
CEP245	Atlantic Ocean. 18.1177 ºN, 20.1967 ºW	ICMC000263	OQ755017	OQ750414	No data	No data	No data	This work
CEP246	Atlantic Ocean. 21.7111 ºN, 18.9179 ºW	ICMC000264	OQ755018	OQ750415	No data	No data	No data	This work
CEP247	Atlantic Ocean. 21.7111 ºN, 18.9179 ºW	ICMC000265	OQ755019	OQ750416	No data	No data	No data	This work
CEP248	Atlantic Ocean. 21.7111 ºN, 18.9179 ºW	ICMC000266	OQ755020	OQ750417	No data	No data	No data	This work
CEP250	Atlantic Ocean. 21.7111 ºN, 18.9179 ºW	ICMC000268	OQ755021	No data	No data	No data	No data	This work
CEP251	Atlantic Ocean. 21.7111 ºN, 18.9179 ºW	ICMC000269	OQ755022	OQ750418	No data	No data	No data	This work
CEP252	Atlantic Ocean. 21.7111 ºN, 18.9179 ºW	ICMC000270	OQ755023	OQ750419	No data	No data	No data	This work
CEP253	Atlantic Ocean. 21.7111 ºN, 18.9179 ºW	ICMC000271	OQ755024	OQ750420	No data	No data	No data	This work
CEP254	Atlantic Ocean. 21.7111 ºN, 18.9179 ºW	ICMC000272	OQ755025	OQ750421	No data	No data	No data	This work
CEP255	Atlantic Ocean. 21.7111 ºN, 18.9179 ºW	ICMC000273	OQ755026	OQ750422	No data	No data	No data	This work
CEP256	Atlantic Ocean. 21.7111 ºN, 18.9179 ºW	ICMC000274	OQ755027	OQ750423	No data	No data	No data	This work
CEP257	Atlantic Ocean. 21.7111 ºN, 18.9179 ºW	ICMC000275	OQ755028	OQ750424	No data	No data	No data	This work
CEP258	Atlantic Ocean. 21.7111 ºN, 18.9179 ºW	ICMC000276	OQ755029	OQ750425	No data	No data	No data	This work
MK033740	North Atlantic Ocean		MK033740	No data	No data	No data	No data	This work
EU735369	Bear Seamount. North Atlantic Ocean		EU735369	No data	No data	EU735270	No data	This work
EU735388	Azores archipelago. North Atlantic Ocean		EU735388	No data	No data	EU735271	No data	This work
MT223358	North Atlantic Ocean		MT223358	No data	No data	No data	No data	This work
MT223318	North Atlantic Ocean		MT223318	No data	No data	No data	No data	This work
Chtenopteryx cf. sicula sp. 2
AF000033	Pacific Ocean		AF000033	No data	No data	No data	No data	Carlini and Graves (1999)
Chtenopteryx cf. sicula sp. 3
AF075416	Pacific Ocean		AF075416	No data	No data	No data	No data	Anderson (2000)
Chtenopteryx cf. sicula sp. 4
HQ386018	Pacific Ocean (Gilly, W.F., pers. comm.)		HQ386018	No data	HQ386018, HQ386019	No data	No data	Unpublished
HQ386019	Pacific Ocean (Gilly, W.F., pers. comm.)		HQ386019	No data	No data	No data	No data	Unpublished
AY557526	North Pacific Ocean. 36.6567 ºN, 141.4333 ºE (Kubodera, T., pers. comm.)		AY557526	No data	No data	AY557481	No data	Lindgren et al. (2004)
AY293705	North Pacific Ocean		AY293705	No data	No data	No data	No data	Nishiguchi et al. (2004)
Chtenopteryx sp. KER 1
MK185904	Kermadec Islands. South Pacific Ocean. 30.2648 ºS 178.193 ºW		MK185904	No data	No data	No data	No data	Braid and Bolstad (2019)
Chtenopteryx sp. KER 2
MK185905	Kermadec Islands. South Pacific Ocean. 31.3768 ºS 178.628 ºW		MK185905	No data	No data	No data	No data	Braid and Bolstad (2019)
MK185906	Kermadec Islands. South Pacific Ocean. 31.3768 ºS 178.628 ºW		MK185906	No data	No data	No data	No data	Braid and Bolstad (2019)
MK185907	Kermadec Islands. South Pacific Ocean. 30.384 ºS 178.084 ºW		MK185907	No data	No data	No data	No data	Braid and Bolstad (2019)
Chtenopteryx sp. C
MH347316	South Pacific Ocean		MH347316	No data	No data	No data	No data	Carrasco et al. (2019)
Order Oegopsida d’Orbigny 1847
Family Ancistrocheiridae Pfeffer 1912
Genus Ancistrocheirus Gray 1849
Ancistrocheirus lesueurii (d’Orbigny 1842)
Ancistrocheirus sp. 1
100169	Atlantic Ocean. 18,1177 ºN, 20,1967 ºW		N/A	N/A	MW255567	MW233763	SRR14069309	Fernández-Álvarez et al. (2022)
CEP066	North-Western Mediterranean Sea. 42.1086 ºN, 3.5589 ºE	ICMC000114	OQ755031	OQ750426	No data	No data	No data	This work
CEP087	North-Western Mediterranean Sea. 41.3575 ºN, 2.5735 ºE		OQ755032	OQ750427	No data	No data	No data	This work
CEP094	North-Western Mediterranean Sea. 41.3575 ºN, 2.5735 ºE		OQ755033	OQ750428	No data	No data	No data	This work
CEP095	North-Western Mediterranean Sea. 38.4833 ºN 0.7957 ºE		OQ755034	OQ750429	No data	No data	No data	This work
CEP096	North-Western Mediterranean Sea. 38.4833 ºN 0.7957 ºE		OQ755035	OQ750430	No data	No data	No data	This work
CEP097	North-Western Mediterranean Sea. 38.4833 ºN 0.7957 ºE		OQ755036	OQ750431	No data	No data	No data	This work
CEP098	North-Western Mediterranean Sea. 38.4833 ºN 0.7957 ºE		OQ755037	OQ750432	No data	No data	No data	This work
CEP313	North-Western Mediterranean Sea.		OQ755038	OQ750435	No data	No data	No data	This work
CEP328	North-Western Mediterranean Sea. 38.5003 ºN, 2.5 ºE		OQ755039	OQ750436	No data	No data	No data	This work
CEP329	North-Western Mediterranean Sea. 38.4981 ºN 2.4990 ºE		OQ755040	OQ750437	No data	No data	No data	This work
Ancistrocheirus sp. 2
CEP331	North-Eastern Atlantic Ocean. 35.8912 ºN, 8.0706 ºW		N/A	N/A	OQ942691	OQ747079	SRR24093519	This work
MG591411	Gulf of Mexico, North Atlantic Ocean		MG591411	No data	No data	No data	No data	Unpublished
OM811641	Gulf of Mexico, North Atlantic Ocean		OM811641	No data	No data	No data	No data	Unpublished
Ancistrocheirus sp. 3
AF000026	North Pacific Ocean		AF000026	No data	No data	AY557491	No data	Carlini and Graves (1999)
KC020188	No data		KC020188	No data	No data	No data	No data	Unpublished
GU220396	Pacific Ocean (Gilly, W.F., pers. comm.)		N/A	N/A	GU220396, GU220397	No data	No data	Unpublished
Family Cranchiidae Prosch 1847
Genus Leachia Lesueur 1821
Leachia cf. atlantica (Degner 1925)
100198	North Atlantic Ocean. 3.23°S, 28.43°W		N/A	N/A	MW255570	MW233766	SRR14069306	Fernández-Álvarez et al. (2022)
CEP189	South Atlantic Ocean. 33.965 ºS, 13.12 ºW	ICMC000210	OQ755066	OQ750456	No data	No data	No data	This work
CEP190	South Atlantic Ocean. 2.9093 ºS, 28.4413 ºW	ICMC000211	OQ755067	OQ750457	No data	No data	No data	This work
CEP191	South Atlantic Ocean. 0.2589 ºS, 26.6217 ºW	ICMC000212	OQ755068	OQ750458	No data	No data	No data	This work
CEP192	South Atlantic Ocean. 0.2633 ºS, 26.4906 ºW	ICMC000213	OQ755069	OQ750459	No data	No data	No data	This work
CEP194	North Atlantic Ocean. 3.7700 ºN, 25.1828 ºW	ICMC000214	OQ755070	OQ750460	No data	No data	No data	This work
CEP195	North Atlantic Ocean.14.3107 ºN, 21.3680 ºW	ICMC000215	OQ755071	OQ750461	No data	No data	No data	This work
CEP196	North Atlantic Ocean. 21.6069 ºN, 18.9179 ºW	ICMC000216	OQ755072	OQ750462	No data	No data	No data	This work
CEP197	North Atlantic Ocean. 21.6069 ºN, 18.9179 ºW	ICMC000217	OQ755073	OQ750463	No data	No data	No data	This work
CEP230	South Atlantic Ocean. 6.5083 ºN, 30.0365 ºW	ICMC000248	OQ755074	OQ750464	No data	No data	No data	This work
GU145067	North Atlantic Ocean. 14.04 ºN 54.89 ºW		GU145067	No data	No data	No data	No data	Bucklin et al. (2010)
KF369200	South Atlantic Ocean. 11.041 ºS 12.752 ºW		KF369200	No data	No data	No data	No data	Bolstad et al. (2013)
MG591432	Gulf of Mexico, North Atlantic Ocean		MG591432	No data	No data	No data	No data	Unpublished
Leachia atlantica
AY557488	Northwestern Atlantic Ocean (Vecchione, M., pers. comm.)		No data	No data	No data	AY557488	No data	Lindgren et al (2004)
Leachia lemur (Berry 1920)
EU735389	North Atlantic Ocean		EU735389	No data	No data	EU735275	No data	Lindgren (2010)
MT223228	North Atlantic Ocean		MT223228	No data	No data	No data	No data	Taite et al. (2020)
MT223229	North Atlantic Ocean		MT223229	No data	No data	No data	No data	Taite et al. (2020)
MT223257	North Atlantic Ocean		MT223257	No data	No data	No data	No data	Taite et al. (2020)
MT223292	North Atlantic Ocean		MT223292	No data	No data	No data	No data	Taite et al. (2020)
MT223411	North Atlantic Ocean		MT223411	No data	No data	No data	No data	Taite et al. (2020)
Leachia separata Evans and Bolstad 2023
MK185935	Kermadec Islands. South Pacific Ocean. 30.384 ºS 178.084 ºW		MK185935	No data	No data	No data	No data	Braid and Bolstad (2019)
MK185936	Kermadec Islands. South Pacific Ocean. 31.3768 ºS 178.628 ºW		MK185936	No data	No data	No data	No data	Braid and Bolstad (2019)
MK185937	Kermadec Islands. South Pacific Ocean. 31.3768 ºS 178.628 ºW		MK185937	No data	No data	No data	No data	Braid and Bolstad (2019)
MK185938	Kermadec Islands. South Pacific Ocean. 31.3768 ºS 178.628 ºW		MK185938	No data	No data	No data	No data	Braid and Bolstad (2019)
MK185939	Kermadec Islands. South Pacific Ocean. 31.4507 ºS 178.507 ºW		MK185939	No data	No data	No data	No data	Braid and Bolstad (2019)
MK185940	Kermadec Islands. South Pacific Ocean. 30.2922 ºS 178.135 ºW		MK185940	No data	No data	No data	No data	Braid and Bolstad (2019)
MK185941	Kermadec Islands. South Pacific Ocean. 30.2648 ºS 178.193 ºW		MK185941	No data	No data	No data	No data	Braid and Bolstad (2019)
MK185942	Kermadec Islands. South Pacific Ocean. 30.2648 ºS 178.193 ºW		MK185942	No data	No data	No data	No data	Braid and Bolstad (2019)
MK185943	Kermadec Islands. South Pacific Ocean. 30.2648 ºS 178.193 ºW		MK185943	No data	No data	No data	No data	Braid and Bolstad (2019)
MK185944	Kermadec Islands. South Pacific Ocean. 29.292 ºS 177.80 ºW		MK185944	No data	No data	No data	No data	Braid and Bolstad (2019)
MK185945	Kermadec Islands. South Pacific Ocean. 29.292 ºS 177.80 ºW		MK185945	No data	No data	No data	No data	Braid and Bolstad (2019)
Genus Liocranchia Pfeffer 1884
Liocranchia reinhardtii (Steenstrup 1856)
CEP214	North Atlantic Ocean. 3.7611 ºN, 25.2574º W	ICMC000232	N/A	N/A	OQ942644	OQ747080	SRR24093511	This work
CEP204	North Atlantic Ocean. 25.1822 ºN, 17.3299º W	ICMC000222	OQ755075	OQ750468	No data	No data	No data	This work
CEP205	North Atlantic Ocean. 25.1822 ºN, 17.3299º W	ICMC000223	OQ755076	OQ750469	No data	No data	No data	This work
CEP206	North Atlantic Ocean. 11.0017 ºN, 22.6277º W	ICMC000224	OQ755077	OQ750470	No data	No data	No data	This work
CEP207	North Atlantic Ocean. 11.0017 ºN, 22.6277º W	ICMC000225	OQ755078	OQ750471	No data	No data	No data	This work
CEP208	North Atlantic Ocean. 11.0017 ºN, 22.6277º W	ICMC000226	OQ755079	OQ750472	No data	No data	No data	This work
CEP209	North Atlantic Ocean. 11.0017 ºN, 22.6277º W	ICMC000227	OQ755080	OQ750473	No data	No data	No data	This work
CEP210	North Atlantic Ocean. 11.0017 ºN, 22.6277º W	ICMC000228	OQ755081	OQ750474	No data	No data	No data	This work
CEP211	North Atlantic Ocean. 11.0017 ºN, 22.6277º W	ICMC000229	OQ755082	OQ750475	No data	No data	No data	This work
CEP212	North Atlantic Ocean. 11.0017 ºN, 22.6277º W	ICMC000230	OQ755083	OQ750476	No data	No data	No data	This work
CEP213	North Atlantic Ocean. 11.0017 ºN, 22.6277º W	ICMC000231	OQ755084	OQ750477	No data	No data	No data	This work
CEP215	North Atlantic Ocean. 11.0017 ºN, 22.6277º W	ICMC000233	OQ755086	OQ750479	No data	No data	No data	This work
CEP216	North Atlantic Ocean. 11.0017 ºN, 22.6277º W	ICMC000234	OQ755087	OQ750480	No data	No data	No data	This work
CEP217	North Atlantic Ocean. 11.0017 ºN, 22.6277º W	ICMC000235	OQ755088	OQ750481	No data	No data	No data	This work
CEP218	North Atlantic Ocean. 14.5709 ºN, 21.3697º W	ICMC000236	OQ755089	OQ750482	No data	No data	No data	This work
CEP219	North Atlantic Ocean. 14.5709 ºN, 21.3697º W	ICMC000237	OQ755090	OQ750483	No data	No data	No data	This work
CEP220	North Atlantic Ocean. 14.5709 ºN, 21.3697º W	ICMC000238	OQ755091	OQ750484	No data	No data	No data	This work
CEP221	North Atlantic Ocean. 14.5709 ºN, 21.3697º W	ICMC000239	OQ755092	OQ750485	No data	No data	No data	This work
CEP223	South Atlantic Ocean. 21.3888 ºS, 14.4673º W	ICMC000241	OQ755093	OQ750487	No data	No data	No data	This work
CEP325	North-Eastern Atlantic Ocean. 35.9996 ºN, 7.9986 ºW		OQ755094	OQ750465	No data	No data	No data	This work
CEP326	North-Eastern Atlantic Ocean. 36.0018 ºN 8.0814 ºW		OQ755095	OQ750466	No data	No data	No data	This work
CEP327	North-Eastern Atlantic Ocean. 36.0018 ºN 8.0814 ºW		OQ755096	OQ750467	No data	No data	No data	This work
Liocranchia valdiviae Chun 1910
AF000050	Cruise New Horizon 1993		AF000050	No data	No data	No data	No data	Carlini and Graves (1999)
Genus Bathothauma Chun 1906
Bathothauma lyromma Chun 1906
110013	North Atlantic Ocean. 35.35 ºN, 20.21 ºW	ICMC000133	N/A	N/A	MW255579	MW233775	SRR14069296	Fernández-Álvarez et al. (2022)
CEP177	North Atlantic Ocean. 3.7220 ºN, 25.4619 ºW	ICMC000198	N/A	N/A	OQ942687	OQ747081	SRR24093512	This work
MT223213	North Atlantic Ocean		MT223213	No data	No data	No data	No data	Taite et al. (2020)
MT223245	North Atlantic Ocean		MT223245	No data	No data	No data	No data	Taite et al. (2020)
Genus Egea Joubin 1933
Egea inermis Joubin 1933
100160	South Atlantic Ocean. 0.26°S, 26.49°W	ICMC000187	N/A	N/A	MW255566	MW233762	SRR14069310	Fernández-Álvarez et al. (2022)
100318	North Atlantic Ocean. 47 °N 40 °W		N/A	N/A	OQ813744, OQ877195-OQ877196	OQ747082	SRR24093523	This work
MT223311	North Atlantic Ocean. 47 °N 40 °W		MT223311	No data	No data	No data	No data	Taite et al. (2020)
MT223312	North Atlantic Ocean. 47 °N 40 °W		MT223312	No data	No data	No data	No data	Taite et al. (2020)
Genus Teuthowenia Chun 1910
Teuthowenia pellucida (Chun 1910)
A200203	Indian Ocean. 35.18°S, 130.69°E		N/A	N/A	MW255585	MW233781	SRR14069290	Fernández-Álvarez et al. (2022)
MK186000	Kermadec Islands. South Pacific Ocean. 30.2648 ºS 178.193 ºW		MK186000	No data	No data	No data	No data	Braid and Bolstad (2019)
KF369198	South Atlantic Ocean. 35.924 ºS 7.308 ºE		KF369198	No data	No data	No data	No data	Bolstad et al. (2013)
Teuthowenia megalops (Prosch 1847)
CEP131	North Atlantic Ocean. 55.2323 ºN, 22.5477 º W	ICMC000136	N/A	N/A	OQ942643	OQ747083	SRR24093515
AY617064	Scotia, Scotland. North Atlantic Ocean		AY617064	No data	No data	No data	No data	Strugnell et al. (2005)
MT223261	North Atlantic Ocean		MT223261	No data	No data	No data	No data	Taite et al. (2020)
MT223235	North Atlantic Ocean		MT223235	No data	No data	No data	No data	Taite et al. (2020)
MT223210	North Atlantic Ocean		MT223210	No data	No data	No data	No data	Taite et al. (2020)
Teuthowenia maculata (Leach 1817)
CEP180	North Atlantic Ocean. 18.1177 ºN, 20.1967 º W	ICMC000201	OQ755055	OQ750439	No data	No data	No data	This work
CEP181	North Atlantic Ocean. 18.1177 ºN, 20.1967 º W	ICMC000202	OQ755056	OQ750440	No data	No data	No data	This work
CEP182	North Atlantic Ocean. 18.1869 ºN, 20.1482 º W	ICMC000203	OQ755057	OQ750441	No data	No data	No data	This work
CEP183	North Atlantic Ocean. 18.1869 ºN, 20.1482 º W	ICMC000204	OQ755058	OQ750442	No data	No data	No data	This work
CEP184	North Atlantic Ocean. 18.1869 ºN, 20.1482 º W	ICMC000205	OQ755059	OQ750443	No data	No data	No data	This work
CEP185	North Atlantic Ocean. 18.1869 ºN, 20.1482 º W	ICMC000206	OQ755060	OQ750444	No data	No data	No data	This work
CEP186	North Atlantic Ocean. 18.1869 ºN, 20.1482 º W	ICMC000207	OQ755061	OQ750445	No data	No data	No data	This work
CEP187	North Atlantic Ocean. 18.1869 ºN, 20.1482 º W	ICMC000208	OQ755062	OQ750446	No data	No data	No data	This work
CEP188	North Atlantic Ocean. 10.7560 ºN, 22.6659 º W	ICMC000209	OQ755063	OQ750447	No data	No data	No data	This work
Genus Helicocranchia Massy 1907
Helicocranchia navossae Judkins et al. (2022) sp. 1
CEP130	North Atlantic Ocean. 40.1207 ºN, 20.0582 º W	ICMC000135	N/A	N/A	OQ942684	OQ747084	SRR24093516	This work
MG591253	Gulf of Mexico, North Atlantic Ocean		MG591253	No data	No data	No data	No data	Judkins et al. (2022)
MG591285	Gulf of Mexico, North Atlantic Ocean		MG591285	No data	No data	No data	No data	Judkins et al. (2022)
MG591401	Gulf of Mexico, North Atlantic Ocean		MG591401	No data	No data	No data	No data	Judkins et al. (2022)
MG591412	Gulf of Mexico, North Atlantic Ocean		MG591412	No data	No data	No data	No data	Judkins et al. (2022)
MG591414	Gulf of Mexico, North Atlantic Ocean		MG591414	No data	No data	No data	No data	Judkins et al. (2022)
MG591427	Gulf of Mexico, North Atlantic Ocean		MG591427	No data	No data	No data	No data	Judkins et al. (2022)
MG591428	Gulf of Mexico, North Atlantic Ocean		MG591428	No data	No data	No data	No data	Judkins et al. (2022)
MT223212	Gulf of Mexico, North Atlantic Ocean		MT223212	No data	No data	No data	No data	Judkins et al. (2022)
Helicocranchia navossae sp. 2
CEP165	North Atlantic Ocean. 3.7220 ºN, 25.4619 º W	ICMC000190	N/A	N/A	OQ942686	OQ747085	SRR24093513	This work
CEP166	North Atlantic Ocean. 7.2688 ºN, 23.9424 º W	ICMC000191	OQ755052	OQ750452	No data	No data	No data	This work
CEP167	North Atlantic Ocean. 11.0017 ºN, 22.6277 º W	ICMC000192	OQ755053	OQ750453	No data	No data	No data	This work
Helicocranchia pffefferi Massy 1907 sp. 1
AF075412	Pacific Ocean		AF075412	No data	No data	No data	No data	Anderson (2000)
Helicocranchia pffefferi sp. 2
GU145061	North Atlantic Ocean. 20 ºN 55 ºW		GU145061	No data	No data	No data	No data	Bucklin et al. (2010)
MG591259	Gulf of Mexico, North Atlantic Ocean		MG591259	No data	No data	No data	No data	Judkins et al. (2022)
MG591273	Gulf of Mexico, North Atlantic Ocean		MG591273	No data	No data	No data	No data	Judkins et al. (2022)
MG591395	Gulf of Mexico, North Atlantic Ocean		MG591395	No data	No data	No data	No data	Judkins et al. (2022)
MG591418	Gulf of Mexico, North Atlantic Ocean		MG591418	No data	No data	No data	No data	Judkins et al. (2022)
MG591429	Gulf of Mexico, North Atlantic Ocean		MG591429	No data	No data	No data	No data	Judkins et al. (2022)
Helicocranchia pffefferi sp. 3
GU145078	South Atlantic Ocean. 25.6 ºS 9.74 ºE		GU145078	No data	No data	No data	No data	Bucklin et al. (2010)
Helicocranchia sp.
KF369197	South Atlantic Ocean. 4.121 ºS 12.418 ºW		KF369197	No data	No data	No data	No data	Bolstad et al. (2013)
Helicocranchia sp. KER
MK185913	Kermadec Islands. South Pacific Ocean. 30.384 ºS 178.084 ºW		MK185913	No data	No data	No data	No data	Braid and Bolstad (2019)
MK185914	Kermadec Islands. South Pacific Ocean. 29.3323 ºS 177.686 ºW		MK185914	No data	No data	No data	No data	Braid and Bolstad (2019)
Genus Galiteuthis Joubin 1898a
Galiteuthis armata Joubin 1898a
CEP334	North-Western Mediterranean Sea. 38.5019 ºN, 2.2832 ºE		N/A	N/A	OQ942645	OQ747086	SRR24093517	This work
CEP100	North-Western Mediterranean Sea. 38.4833 ºN 0.7957 ºE		OQ755043	No data	No data	No data	No data	This work
CEP103	North Atlantic Ocean. 35.5755 ºN, 20.2263 º W	ICMC000132	No data	OQ750531	No data	No data	No data	This work
CEP154	North Atlantic Ocean. 20.902 ºN, 21.019 º W	ICMC000155	OQ755044	No data	No data	No data	No data	This work
CEP155	No data		OQ755045	OQ750532	No data	No data	No data	This work
CEP179	North Atlantic Ocean. 25.3558 ºN, 17.4774 º W	ICMC000200	OQ755046	No data	No data	No data	No data	This work
CEP229	North Atlantic Ocean. 21.6989 ºN, 18.8791 º W	ICMC000247	OQ755047	OQ750534	No data	No data	No data	This work
EU735396	North Atlantic Ocean (Lindgren, A., pers. comm.)		EU735396	No data	No data	EU735307	No data	Lindgren (2010)
KF369199	South Atlantic Ocean. 4.121 ºS 12.42 ºW		KF369199	No data	No data	No data	No data	Bolstad et al. (2013)
Galiteuthis sp. 2
CEP178	North Atlantic Ocean. 10.8198 ºN, 22.6764 º W	ICMC000199	OQ755049	OQ750533	No data	No data	No data	This work
MG591289	Gulf of Mexico, North Atlantic Ocean		MG591289	No data	No data	No data	No data	Unpublished
Galiteuthis sp. 3
KF309245	South Atlantic Ocean.		KF309245	No data	No data	No data	No data	Bolstad et al. (2013)
KF309246	South Atlantic Ocean.		KF309246	No data	No data	No data	No data	Bolstad et al. (2013)
KF309247	South Atlantic Ocean.		KF309247	No data	No data	No data	No data	Bolstad et al. (2013)
MZ848614	North Atlantic Ocean. 46.177 ºN 125.099 ºW		MZ848614	No data	No data	No data	No data	Unpublished
Galiteuthis sp. KER
MK185911	Kermadec Islands. South Pacific Ocean. 30.384 ºS 178.084 ºW		MK185911	No data	No data	No data	No data
Family Chiroteuthidae Gray 1849
Grimalditeuthis Joubin 1898b
Grimalditeuthis bonplandi (Verany 1839)
110010	North Atlantic Ocean. 30.02 ºN, 19.83 ºW	ICMC000123	N/A	N/A	MW255577	MW233773	SRR14069298	Fernández-Álvarez et al. (2022)
CEP159	South Atlantic Ocean. 6.5003 ºS, 30.0252 ºW	ICMC000186	OQ755101	OQ750454	No data	No data	No data	This work
CEP175	South Atlantic Ocean. 3.2318 ºS, 28.4310 ºW	ICMC000197	No data	OQ750455	No data	No data	No data	This work
EU735363	North Atlantic Ocean		EU735363	No data	No data	EU735285	No data	Lindgren (2010)
GU145075	South Atlantic Ocean. 13.16 ºS 0.32 ºW		GU145075	No data	No data	No data	No data	Bucklin et al. (2010)
MG591286	Gulf of Mexico, North Atlantic Ocean		MG591286	No data	No data	No data	No data	Unpublished
Family Enoploteuthidae Pfeffer 1900
Genus Abraliopsis Joubin 1896
Abraliopsis morisii (Verany 1839)
CEP323	North-Western Mediterranean Sea. 38.5003 ºN, 2.5 ºE		N/A	N/A	OQ942689	OQ747087	SRR24093521	This work
CEP271	North Atlantic Ocean. 25.1822 ºN, 17.3299 º W	ICMC000289	OQ755133	OQ750512	No data	No data	No data	This work
CEP272	North Atlantic Ocean. 25.1822 ºN, 17.3299 º W	ICMC000290	OQ755134	OQ750513	No data	No data	No data	This work
AY557531	Cruise DE0304		AY557531	No data	No data	AY557492	No data	Lindgren et al (2004)
MT223322	North Atlantic Ocean		MT223322	No data	No data	No data	No data	Taite et al. (2020)
MT223330	North Atlantic Ocean		MT223330	No data	No data	No data	No data	Taite et al. (2020)
MT223361	North Atlantic Ocean		MT223361	No data	No data	No data	No data	Taite et al. (2020)
MT223363	North Atlantic Ocean		MT223363	No data	No data	No data	No data	Taite et al. (2020)
Abraliopsis sp. 1
CEP263	North Atlantic Ocean. 3.7700 ºN, 25.1828 º W	ICMC000281	OQ755136	OQ750508	No data	No data	No data	This work
CEP264	North Atlantic Ocean. 3.7700 ºN, 25.1828 º W	ICMC000282	OQ755137	No data	No data	No data	No data	This work
CEP265	North Atlantic Ocean. 3.7700 ºN, 25.1828 º W	ICMC000283	OQ755138	OQ750509	No data	No data	No data	This work
CEP266	North Atlantic Ocean. 3.7700 ºN, 25.1828 º W	ICMC000284	OQ755139	OQ750510	No data	No data	No data	This work
CEP267	North Atlantic Ocean. 3.7700 ºN, 25.1828 º W	ICMC000285	OQ755140	No data	No data	No data	No data	This work
CEP268	North Atlantic Ocean. 3.7700 ºN, 25.1828 º W	ICMC000286	OQ755141	No data	No data	No data	No data	This work
CEP269	North Atlantic Ocean. 7.1539 ºN, 23.9714 º W	ICMC000287	OQ755142	OQ750511	No data	No data	No data	This work
CEP270	North Atlantic Ocean. 18.1869 ºN, 20.1482 º W	ICMC000288	OQ755143	No data	No data	No data	No data	This work
Abraliopsis sp. 2
CEP324	North-Eastern Atlantic Ocean. 35.9999 ºN 8.0025 ºW		N/A	N/A	OQ942690	OQ747088	SRR24093520	This work
Abraliopsis sp. 3
MZ848522	Mexico: Alarcon Basin North. North Pacific Ocean		MZ848522	No data	No data	No data	No data	Unpublished
MZ848523	Mexico: Alarcon Basin North. North Pacific Ocean		MZ848523	No data	No data	No data	No data	Unpublished
MZ848524	Mexico: Alarcon Basin North. North Pacific Ocean		MZ848524	No data	No data	No data	No data	Unpublished
MZ848525	Mexico: Alarcon Basin North. North Pacific Ocean		MZ848525	No data	No data	No data	No data	Unpublished
MZ848526	Mexico: Alarcon Basin North. North Pacific Ocean		MZ848526	No data	No data	No data	No data	Unpublished
Abraliopsis atlantica Nesis 1982
MG591406	Gulf of Mexico, North Atlantic Ocean		MG591406	No data	No data	No data	No data	Unpublised
MG591278	Gulf of Mexico, North Atlantic Ocean		MG591278	No data	No data	No data	No data	Unpublised
MG591281	Gulf of Mexico, North Atlantic Ocean		MG591281	No data	No data	No data	No data	Unpublised
Abraliopsis tui Riddell 1985
MK185876	Kermadec Islands. South Pacific Ocean. 29.3323 ºS 177.686 ºW		MK185876	No data	No data	No data	No data	Braid and Bolstad (2019)
MK185877	Kermadec Islands. South Pacific Ocean. 30.384 ºS 178.084 ºW		MK185877	No data	No data	No data	No data	Braid and Bolstad (2019)
MK185878	Kermadec Islands. South Pacific Ocean. 29.292 ºS 177.80 ºW		MK185878	No data	No data	No data	No data	Braid and Bolstad (2019)
MK185879	Kermadec Islands. South Pacific Ocean. 29.292 ºS 177.80 ºW		MK185879	No data	No data	No data	No data	Braid and Bolstad (2019)
MK185880	Kermadec Islands. South Pacific Ocean. 31.3768 ºS 178.628 ºW		MK185880	No data	No data	No data	No data	Braid and Bolstad (2019)
MK185881	Kermadec Islands. South Pacific Ocean. 31.3768 ºS 178.628 ºW		MK185881	No data	No data	No data	No data	Braid and Bolstad (2019)
MK185882	Kermadec Islands. South Pacific Ocean. 31.3768 ºS 178.628 ºW		MK185882	No data	No data	No data	No data	Braid and Bolstad (2019)
MK185883	Kermadec Islands. South Pacific Ocean. 31.3768 ºS 178.628 ºW		MK185883	No data	No data	No data	No data	Braid and Bolstad (2019)
MK185884	Kermadec Islands. South Pacific Ocean. 31.3768 ºS 178.628 ºW		MK185884	No data	No data	No data	No data	Braid and Bolstad (2019)
MK185885	Kermadec Islands. South Pacific Ocean. 29.292 ºS 177.80 ºW		MK185885	No data	No data	No data	No data	Braid and Bolstad (2019)
MK185886	Kermadec Islands. South Pacific Ocean. 29.292 ºS 177.80 ºW		MK185886	No data	No data	No data	No data	Braid and Bolstad (2019)
MK185887	Kermadec Islands. South Pacific Ocean. 29.292 ºS 177.80 ºW		MK185887	No data	No data	No data	No data	Braid and Bolstad (2019)
MK185888	Kermadec Islands. South Pacific Ocean. 29.292 ºS 177.80 ºW		MK185888	No data	No data	No data	No data	Braid and Bolstad (2019)
MK185889	Kermadec Islands. South Pacific Ocean. 29.292 ºS 177.80 ºW		MK185889	No data	No data	No data	No data	Braid and Bolstad (2019)
MK185890	Kermadec Islands. South Pacific Ocean. 31.4507 ºS 178.507 ºW		MK185890	No data	No data	No data	No data	Braid and Bolstad (2019)
MK185891	Kermadec Islands. South Pacific Ocean. 31.4507 ºS 178.507 ºW		MK185891	No data	No data	No data	No data	Braid and Bolstad (2019)
Abraliopsis sp.
AY145364	No data		No data	No data	No data	AY145364	No data	Passamaneck et al. (2004).
Family Mastigoteuthidae Verrill 1881a
Genus Mastigoteuthis Verrill 1881b
Mastigoteuthis agassizii Verrill 1881b
CEP076	North Atlantic Ocean. 35.5507 ºN, 20.2247º W	ICMC000117	N/A	N/A	OQ942683	OQ747089	SRR24093522	This work
CEP077	North Atlantic Ocean. 35.5507 ºN, 20.2247º W	ICMC000118	OQ755098	No data	No data	No data	No data	This work
CEP260	South Atlantic Ocean. 0.2566 ºS, 26.6421 º W	ICMC000278	No data	OQ750505	No data	No data	No data	This work
CEP261	North Atlantic Ocean. 7.2688 ºN, 23.9424 º W	ICMC000279	N/A	N/A	OQ942688	OQ747090	SRR24093509	This work
CEP262	North Atlantic Ocean. 11.0017 ºN, 22.6277 º W	ICMC000280	OQ755100	OQ750506	No data	No data	No data	This work
KC860980	North Atlantic Ocean		KC860980	No data	No data	No data	No data	Braid et al. (2014)
KC860981	North Atlantic Ocean		KC860981	No data	No data	No data	No data	Braid et al. (2014)
KP725213	New Zealand, South Pacific Ocean		KP725213	No data	No data	No data	No data	Unpublished
AY557538	Cruise DE0304		AY557538	No data	No data	AY557504	No data	Lindgren et al. (2004)
EU201162	No data		EU201162	No data	No data	No data	No data	Young et al. (2008)
EU201166	No data		EU201166	No data	No data	No data	No data	Young et al. (2008)
KC860965	North Atlantic Ocean		KC860965	No data	No data	No data	No data	Braid et al. (2014)
KC860966	North Atlantic Ocean		KC860966	No data	No data	No data	No data	Braid et al. (2014)
KC860967	North Atlantic Ocean		KC860967	No data	No data	No data	No data	Braid et al. (2014)
KC860968	North Atlantic Ocean		KC860968	No data	No data	No data	No data	Braid et al. (2014)
KC860969	North Atlantic Ocean		KC860969	No data	No data	No data	No data	Braid et al. (2014)
MF432198	No data		MF432198	No data	No data	No data	No data	Unpublished
MG591315	No data		MG591315	No data	No data	No data	No data	Unpublished
MG591331	Gulf of Mexico, North Atlantic Ocean		MG591331	No data	No data	No data	No data	Unpublished
MG591332	Gulf of Mexico, North Atlantic Ocean		MG591332	No data	No data	No data	No data	Unpublished
MG591336	Gulf of Mexico, North Atlantic Ocean		MG591336	No data	No data	No data	No data	Unpublished
MG591341	Gulf of Mexico, North Atlantic Ocean		MG591341	No data	No data	No data	No data	Unpublished
MG591346	Gulf of Mexico, North Atlantic Ocean		MG591346	No data	No data	No data	No data	Unpublished
MG591381	Gulf of Mexico, North Atlantic Ocean		MG591381	No data	No data	No data	No data	Unpublished
MG591397	Gulf of Mexico, North Atlantic Ocean		MG591397	No data	No data	No data	No data	Unpublished
MG591400	Gulf of Mexico, North Atlantic Ocean		MG591400	No data	No data	No data	No data	Unpublished
MT223249	North Atlantic Ocean		MT223249	No data	No data	No data	No data	Taite et al. (2020)
MT223250	North Atlantic Ocean		MT223250	No data	No data	No data	No data	Taite et al. (2020)
MT223254	North Atlantic Ocean		MT223254	No data	No data	No data	No data	Taite et al. (2020)
MT223255	North Atlantic Ocean		MT223255	No data	No data	No data	No data	Taite et al. (2020)
MT223449	North Atlantic Ocean		MT223449	No data	No data	No data	No data	Taite et al. (2020)
Mastigoteuthis cf. dentata Hoyle 1904
KP725210	New Zealand, South Pacific Ocean		KP725210	No data	No data	No data	No data	Unpublished
KP725212	New Zealand, South Pacific Ocean		KP725212	No data	No data	No data	No data	Unpublished
KP725214	New Zealand, South Pacific Ocean		KP725214	No data	No data	No data	No data	Unpublished
MK185949	Kermadec Islands. South Pacific Ocean. 30.2648 ºS 178.193 ºW		MK185949	No data	No data	No data	No data	Braid et al. (2019)
MK185950	Kermadec Islands. South Pacific Ocean. 29.292 ºS 177.80 ºW		MK185950	No data	No data	No data	No data	Braid et al. (2019)
MK185951	Kermadec Islands. South Pacific Ocean. 30.384 ºS 178.084 ºW		MK185951	No data	No data	No data	No data	Braid et al. (2019)
MK185952	Kermadec Islands. South Pacific Ocean. 29.3323 ºS 177.686 ºW		MK185952	No data	No data	No data	No data	Braid et al. (2019)
MK185953	Kermadec Islands. South Pacific Ocean. 29.3323 ºS 177.686 ºW		MK185953	No data	No data	No data	No data	Braid et al. (2019)
MK185954	Kermadec Islands. South Pacific Ocean. 31.4507 ºS 178.507 ºW		MK185954	No data	No data	No data	No data	Braid et al. (2019)
MK185955	Kermadec Islands. South Pacific Ocean. 29.3323 ºS 177.686 ºW		MK185955	No data	No data	No data	No data	Braid et al. (2019)
Mastigoteuthis psychrophyla Nesis 1977
KC860971	South Pacific Ocean		KC860971	No data	No data	No data	No data	Braid et al. (2014)
KC860972	South Pacific Ocean		KC860972	No data	No data	No data	No data	Braid et al. (2014)
KC860973	South Pacific Ocean		KC860973	No data	No data	No data	No data	Braid et al. (2014)
KC860974	South Pacific Ocean		KC860974	No data	No data	No data	No data	Braid et al. (2014)
KC860975	South Pacific Ocean		KC860975	No data	No data	No data	No data	Braid et al. (2014)
KC860976	South Pacific Ocean		KC860976	No data	No data	No data	No data	Braid et al. (2014)
KC860977	South Pacific Ocean		KC860977	No data	No data	No data	No data	Braid et al. (2014)
KC860978	South Pacific Ocean		KC860978	No data	No data	No data	No data	Braid et al. (2014)
KC860979	South Pacific Ocean		KC860979	No data	No data	No data	No data	Braid et al. (2014)
MK185956	South Pacific Ocean		MK185956	No data	No data	No data	No data	Braid et al. (2014)
Family Pyroteuthidae Pfeffer 1912
Genus Pyroteuthis Hoyle 1904
Pyroteuthis margaritifera (Rüppel 1844)
110016	North Atlantic Ocean. 35.60°N, 20.23°W	ICMC000147	N/A	N/A	MW255580	MW233776	SRR14069295	Fernández-Álvarez et al. (2022)
CEP139	North Atlantic Ocean. 24.9845°N, 21.09 °W	ICMC000142	N/A	N/A	OQ942685	OQ747091	SRR24093514	This work
CEP145	North Atlantic Ocean. 44.8438 °N, 20.1268 °W		OQ755103	No data	No data	No data	No data	This work
CEP148	North Atlantic Ocean. 40.1338 °N, 20.0587 °W	ICMC000149	OQ755104	No data	No data	No data	No data	This work
CEP243	North Atlantic Ocean. 25.1822 °N, 17.3299 °W	ICMC000261	OQ755105	No data	No data	No data	No data	This work
CEP312	North Atlantic Ocean. 25.407 °N, 17.381 °W		OQ755106	OQ750530	No data	No data	No data	This work
CEP335	North Atlantic Ocean. 35.9192 ºN 8.0507 ºW		OQ755107	OQ750529	No data	No data	No data	This work
MG490116	Northwestern Atlantic Ocean		MG490116	No data	No data	No data	No data	Unpublished
MG490117	Northwestern Atlantic Ocean		MG490117	No data	No data	No data	No data	Unpublished
MG490118	Northwestern Atlantic Ocean		MG490118	No data	No data	No data	No data	Unpublished
MG490119	Northwestern Atlantic Ocean		MG490119	No data	No data	No data	No data	Unpublished
MG490120	Northwestern Atlantic Ocean		MG490120	No data	No data	No data	No data	Unpublished
MG490121	Northwestern Atlantic Ocean		MG490121	No data	No data	No data	No data	Unpublished
MG490122	Northwestern Atlantic Ocean		MG490122	No data	No data	No data	No data	Unpublished
MG490123	Northwestern Atlantic Ocean		MG490123	No data	No data	No data	No data	Unpublished
MG490124	Northwestern Atlantic Ocean		MG490124	No data	No data	No data	No data	Unpublished
MG490125	Northwestern Atlantic Ocean		MG490125	No data	No data	No data	No data	Unpublished
MG490126	Northwestern Atlantic Ocean		MG490126	No data	No data	No data	No data	Unpublished
MG490127	Northwestern Atlantic Ocean		MG490127	No data	No data	No data	No data	Unpublished
MG591296	Gulf of Mexico, North Atlantic Ocean		MG591296	No data	No data	No data	No data	Unpublished
MG591302	Gulf of Mexico, North Atlantic Ocean		MG591302	No data	No data	No data	No data	Unpublished
MG591307	Gulf of Mexico, North Atlantic Ocean		MG591307	No data	No data	No data	No data	Unpublished
MG591308	Gulf of Mexico, North Atlantic Ocean		MG591308	No data	No data	No data	No data	Unpublished
MG591319	Gulf of Mexico, North Atlantic Ocean		MG591319	No data	No data	No data	No data	Unpublished
MG591320	Gulf of Mexico, North Atlantic Ocean		MG591320	No data	No data	No data	No data	Unpublished
MG591327	Gulf of Mexico, North Atlantic Ocean		MG591327	No data	No data	No data	No data	Unpublished
MG591333	Gulf of Mexico, North Atlantic Ocean		MG591333	No data	No data	No data	No data	Unpublished
MG591334	Gulf of Mexico, North Atlantic Ocean		MG591334	No data	No data	No data	No data	Unpublished
MG591337	Gulf of Mexico, North Atlantic Ocean		MG591337	No data	No data	No data	No data	Unpublished
MG591340	Gulf of Mexico, North Atlantic Ocean		MG591340	No data	No data	No data	No data	Unpublished
MG591344	Gulf of Mexico, North Atlantic Ocean		MG591344	No data	No data	No data	No data	Unpublished
MG591351	Gulf of Mexico, North Atlantic Ocean		MG591351	No data	No data	No data	No data	Unpublished
MG591373	Gulf of Mexico, North Atlantic Ocean		MG591373	No data	No data	No data	No data	Unpublished
MG591375	Gulf of Mexico, North Atlantic Ocean		MG591375	No data	No data	No data	No data	Unpublished
MG591384	Gulf of Mexico, North Atlantic Ocean		MG591384	No data	No data	No data	No data	Unpublished
MG591444	Gulf of Mexico, North Atlantic Ocean		MG591444	No data	No data	No data	No data	Unpublished
AY557496	North Atlantic Ocean		No data	No data	No data	AY557496	No data	Lindgren et al (2004)
Pyroteuthis aff. margaritifera
MK185973	Kermadec Islands. South Pacific Ocean. 30.2648 ºS 178.193 ºW		MK185973	No data	No data	No data	No data	Braid and Bolstad (2019)
MK185974	Kermadec Islands. South Pacific Ocean. 30.2648 ºS 178.193 ºW		MK185974	No data	No data	No data	No data	Braid and Bolstad (2019)
Pyroteuthis serrata Riddell 1985
MK185975	Kermadec Islands. South Pacific Ocean. 29.292 ºS 177.80 ºW		MK185975	No data	No data	No data	No data	Braid and Bolstad (2019)
MK185976	Kermadec Islands. South Pacific Ocean. 29.292 ºS 177.80 ºW		MK185976	No data	No data	No data	No data	Braid and Bolstad (2019)
MK185977	Kermadec Islands. South Pacific Ocean. 29.292 ºS 177.80 ºW		MK185977	No data	No data	No data	No data	Braid and Bolstad (2019)
MK185978	Kermadec Islands. South Pacific Ocean. 29.292 ºS 177.80 ºW		MK185978	No data	No data	No data	No data	Braid and Bolstad (2019)
MK185979	Kermadec Islands. South Pacific Ocean. 29.292 ºS 177.80 ºW		MK185979	No data	No data	No data	No data	Braid and Bolstad (2019)
MK185980	Kermadec Islands. South Pacific Ocean. 29.292 ºS 177.80 ºW		MK185980	No data	No data	No data	No data	Braid and Bolstad (2019)
Pyroteuthis addolux Young 1972
AF000060	Cruise NHI-95-161		AF000060	No data	No data	No data	No data	Carlini and Graves (1999)
Genus Pterygioteuthis Fischer 1896
Pterygioteuthis gemmata Chun 1908
CEP141	North Atlantic Ocean. 35.3408 ºN, 20.251 ºW	ICMC000144	OQ755108	No data	No data	No data	No data	This work
CEP147	North Atlantic Ocean. 40.1338 ºN, 20.0587 ºW	ICMC000148	OQ755109	No data	No data	No data	No data	This work
CEP149	North Atlantic Ocean. 40.1027 ºN, 20.0575 ºW	ICMC000150	OQ755110	OQ750488	No data	No data	No data	This work
CEP231	North Atlantic Ocean. 7.2648 ºN, 23.9429 ºW	ICMC000249	OQ755111	OQ750489	No data	No data	No data	This work
CEP232	North Atlantic Ocean. 7.1677 ºN, 23.97 ºW	ICMC000250	OQ755112	OQ750490	No data	No data	No data	This work
CEP233	North Atlantic Ocean. 7.1539 ºN, 23.9714 ºW	ICMC000251	OQ755113	OQ750491	No data	No data	No data	This work
CEP234	North Atlantic Ocean. 14.5336 ºN, 21.3713 ºW	ICMC000252	OQ755114	OQ750492	No data	No data	No data	This work
CEP235	North Atlantic Ocean. 18.1177 ºN, 20.1967 ºW	ICMC000253	OQ755115	OQ750493	No data	No data	No data	This work
CEP236	North Atlantic Ocean. 18.1177 ºN, 20.1967 ºW	ICMC000254	OQ755116	OQ750494	No data	No data	No data	This work
CEP237	North Atlantic Ocean. 21.6925 ºN, 18.7347 ºW	ICMC000255	OQ755117	OQ750495	No data	No data	No data	This work
CEP238	North Atlantic Ocean. 21.6978 ºN, 18.7256 ºW	ICMC000256	OQ755118	OQ750496	No data	No data	No data	This work
CEP239	North Atlantic Ocean. 21.7112 ºN, 18.9179 ºW	ICMC000257	OQ755119	OQ750497	No data	No data	No data	This work
CEP241	North Atlantic Ocean. 25.1822 ºN, 17.3299 ºW	ICMC000259	OQ755120	OQ750499	No data	No data	No data	This work
CEP242	North Atlantic Ocean. 25.3558 ºN, 17.4774 ºW	ICMC000260	OQ755121	OQ750500	No data	No data	No data	This work
CEP296	North Atlantic Ocean. 3.761 ºN, 25.257 ºW		OQ755122	OQ750516	No data	No data	No data	This work
CEP301	North Atlantic Ocean. 3.761 ºN, 25.257 ºW		OQ755123	OQ750518	No data	No data	No data	This work
CEP307	North Atlantic Ocean. 18.918 ºN, 18.918 ºW		OQ755124	OQ750519	No data	No data	No data	This work
CEP308	North Atlantic Ocean. 18.918 ºN, 18.918 ºW		OQ755125	OQ750520	No data	No data	No data	This work
CEP309	North Atlantic Ocean. 18.918 ºN, 18.918 ºW		OQ755126	OQ750521	No data	No data	No data	This work
CEP310	North Atlantic Ocean. 18.918 ºN, 18.918 ºW		OQ755127	OQ750522	No data	No data	No data	This work
CEP311	North Atlantic Ocean. 18.918 ºN, 18.918 ºW		OQ755128	OQ750523	No data	No data	No data	This work
CEP330	North-Eastern Atlantic Ocean. 36.0007 ºN, 7.9988 ºW		OQ755129	OQ750524	No data	No data	No data	This work
CEP336	North-Eastern Atlantic Ocean. 36.0007 ºN, 7.9988 ºW		OQ755130	OQ750525	No data	No data	No data	This work
CEP338	North-Eastern Atlantic Ocean. 36.0007 ºN, 7.9988 ºW		OQ755131	OQ750527	No data	No data	No data	This work
CEP339	North-Eastern Atlantic Ocean. 36.0007 ºN, 7.9988 ºW		OQ755132	OQ750528	No data	No data	No data	This work
AY557495	North Atlantic Ocean		No data	No data	No data	AY557495	No data	Lindgren et al. (2004)
Pterygioteuthis sp. 2
CEP297	North Atlantic Ocean. 3.761 ºN, 25.257 ºW		No data	OQ750517	No data	No data	No data	This work
CEP337	North-Eastern Atlantic Ocean. 35.9797 ºN, -7.9986 ºW		No data	OQ750526	No data	No data	No data	This work
Pterygioteuthis cf. gemmata
MK185968	Kermadec Islands. South Pacific Ocean. 30.2648 ºS 178.193 ºW		MK185968	No data	No data	No data	No data	Braid and Bolstad (2019)
MK185969	Kermadec Islands. South Pacific Ocean. 29.292 ºS 177.80 ºW		MK185969	No data	No data	No data	No data	Braid and Bolstad (2019)
MK185970	Kermadec Islands. South Pacific Ocean. 30.2648 ºS 178.193 ºW		MK185970	No data	No data	No data	No data	Braid and Bolstad (2019)
MK185971	Kermadec Islands. South Pacific Ocean. 31.4507 ºS 178.507 ºW		MK185971	No data	No data	No data	No data	Braid and Bolstad (2019)
MK185972	Kermadec Islands. South Pacific Ocean. 30.2648 ºS 178.193 ºW		MK185972	No data	No data	No data	No data	Braid and Bolstad (2019)
Pterygioteuthis giardi Fischer 1896
GU145065	South Atlantic Ocean. 25.6 ºS 9.74 ºE		GU145065	No data	No data	No data	No data	Bucklin et al. (2010)
Pyroteuthis RJ-2009/Pterygioteuthis giardi
GU145064	North Atlantic Ocean. 3.51 ºN 14.01 ºW		GU145064	No data	No data	No data	No data	Bucklin et al. (2010)
GU145062	North Atlantic Ocean. 20 ºN 55 ºW		GU145062	No data	No data	No data	No data	Bucklin et al. (2010)
Pterygioteuthis giardi / Pterygioteuthis hoylei (Pfeffer 1912)
EU735398	Gulf of California. North Pacific Ocean		EU735398	No data	No data	EU735309	No data	Lindgren (2010)
JQ248117	Gulf of California. North Pacific Ocean		JQ248117	No data	No data	No data	No data	De Silva-Dávila et al. (2013)
JQ248118	Gulf of California. North Pacific Ocean		JQ248118	No data	No data	No data	No data	De Silva-Dávila et al. (2013)
JQ248119	Gulf of California. North Pacific Ocean		JQ248119	No data	No data	No data	No data	De Silva-Dávila et al. (2013)
JQ248120	Gulf of California. North Pacific Ocean		JQ248120	No data	No data	No data	No data	De Silva-Dávila et al. (2013)
JQ248121	Gulf of California. North Pacific Ocean		JQ248121	No data	No data	No data	No data	De Silva-Dávila et al. (2013)
JQ248122	Gulf of California. North Pacific Ocean		JQ248122	No data	No data	No data	No data	De Silva-Dávila et al. (2013)
JQ248123	Gulf of California. North Pacific Ocean		JQ248123	No data	No data	No data	No data	De Silva-Dávila et al. (2013)
JQ248124	Gulf of California. North Pacific Ocean		JQ248124	No data	No data	No data	No data	De Silva-Dávila et al. (2013)
JQ248125	Gulf of California. North Pacific Ocean		JQ248125	No data	No data	No data	No data	De Silva-Dávila et al. (2013)
KY387932	Gulf of California. North Pacific Ocean		No data	No data	No data	KY387932	No data	Unpublished
Pterygioteuthis microlampas Berry 1913
AY616887	Oahu, Hawaii. North Pacific Ocean. (Young, R.E., pers. comm.)		AY616887	No data	No data	No data	No data	Strugnell et al. (2005)
EU735387	No data		EU735387	No data	No data	EU735280	No data	Lindgren (2010)
